# Supplementary material for: Patient-Reported Quality of Life Outcomes after Moderately Hypofractionated and Normofractionated Proton Therapy for Localized Prostate Cancer
Source: Cancers (Basel). 2022 Jan 20;14(3):517. doi: 10.3390/cancers14030517 (PMC8833499; doi:10.3390/cancers14030517)
Supplement: Supplementary file 1 [file cancers-14-00517-s001.zip]

Archive with 1 entries (1 files):
- cancers-1532821-supplementary.pdf
